# Supplementary material for: ZAR1 is a novel epigenetically inactivated tumour suppressor in lung cancer
Source: Clin Epigenetics. 2017 Jun 2;9:60. doi: 10.1186/s13148-017-0360-4 (PMC5457737; doi:10.1186/s13148-017-0360-4)
Supplement: Supplementary file 2 — Supplemental Table 1. (XLSX 14 kb) [file 13148_2017_360_MOESM2_ESM.xlsx]

## Sheet: Tabelle1
Supplementary Table 1
	cancer type	abbr.	ZAR1 promoter hyper-methylation	Tumour/ Normal	histol. details/origin
cell lines	cervix CA	HeLa	m
	embryonal kidney	HEK	m
	NSCLC	A427	m	T	adenocarcinoma
		A549	m	T	adenocarcinomic human alveolar basal epithelial cells
		HCC-15	um	T	squamous carcinoma
		H322	m	T	bronchioalveolar carcinoma, cervical node metastasis from human
		H358	m	T	bronchioalveolar carcinoma; derived from metastatic site: alveolus
		H1299	m	T	derived from metastatic site: lymph node
	SCLC	CPC-N	m	T	pleural effusion metastasis
		DMS-79	m	T	pleural fluid
		H60	m	T
		H69	m	T
		H82	m	T
		H187	m	T
		H209	m	T
		H510	um	T
		H1092	m	T
		H1184	m	T
		H1339	m	T
		H1963	m	T
		H2171	m	T
		H526	um	T
		HCC-33	um	T	pleural effusion
		SCLC-21H	m	T	pleural effusion
		SCLC-24H	m	T
		SCLC-86M1	um	T
		HTB171	m	T	derived from metastatic site: pleural effusion
		HTB175	m	T	derived from metastatic site: pleural effusion
primary	NSCLC	LN 1	um	N	normal lung tissue
		LT 1	m	T	Adenocarcinoma
		LT 2	um	T	squamous cell carcinoma
		LN 3	um	N	normal lung tissue
		LT 3	m	T	Adenocarcinoma
		LT 6	m	T	large-cell bronchogenic carcinoma
		LT 12	um	T	Adenocarcinoma
		LT 14	um	T	Adenocarcinoma
		LT 15	m	T	Adenocarcinoma
		LT 23	m	T	Adenocarcinoma
		LT 24	m	T	squamous cell carcinoma
		LT 25	m	T	Adenocarcinoma
		LT 26	m	T	Adenocarcinoma
		LT 27	m	T	large-cell bronchogenic carcinoma
		LT 28	m	T	Adenocarcinoma
		LT 30	m	T	squamous cell carcinoma
		LT 31	um	T	large-cell bronchogenic carcinoma
		LT 32	m	T	Adenocarcinoma
		LT 33	m	T	squamous cell carcinoma
		LT 34	um	T	squamous cell carcinoma
		LT 37	m	T	large-cell bronchogenic carcinoma
		LN 39	m	N	normal lung tissue
		LT 39	m	T	large-cell bronchogenic carcinoma
		LT 40	m	T	squamous cell carcinoma
	SCLC	SC 1	m	T	small cell lung cancer
		SC 2	um	T	small cell lung cancer
		SC 3	m	T	small cell lung cancer
		SC 4	um	T	small cell lung cancer
		SC 5	um	T	small cell lung cancer
		SC 7	um	T	small cell lung cancer
		SC 9	um	T	small cell lung cancer
		SC 10	um	T	small cell lung cancer
		SC 11	um	T	small cell lung cancer
		SC 12	um	T	small cell lung cancer
		SC 13	m	T	small cell lung cancer
		SC 14	um	T	small cell lung cancer
		SC 15	um	T	small cell lung cancer
		SC 16	um	T	small cell lung cancer
		SC 17	um	T	small cell lung cancer
		SC 18	um	T	small cell lung cancer
		SC 19	um	T	small cell lung cancer
		SC 21	m	T	small cell lung cancer
		SC 22	um	T	small cell lung cancer
		SC 23	um	T	small cell lung cancer
		SC 24	m	T	small cell lung cancer
		SC 25	um	T	small cell lung cancer
		SC 26	um	T	small cell lung cancer
		N1	um	N	normal lung tissue
		N3	um	N	normal lung tissue
		N15	um	N	normal lung tissue
		N17	um	N	normal lung tissue
		N22	um	N	normal lung tissue
		N23	um	N	normal lung tissue
NSCLC = non-small cell lung cancer, SCLC = small cell lung cancer, m = methylated, um= unmethylated, T = tumour, N = normal/control lung tissue
